# Supplementary material for: Multilocus Genotyping of ‘Candidatus Phytoplasma solani’ Associated with Rubbery Taproot Disease of Sugar Beet in the Pannonian Plain
Source: Microorganisms. 2021 Sep 14;9(9):1950. doi: 10.3390/microorganisms9091950 (PMC8470437; doi:10.3390/microorganisms9091950)
Supplement: Supplementary file 1 [file microorganisms-09-01950-s001.zip]

Archive with 1 entries (1 files):
- microorganisms-1354492-supplementary.pdf
